# Supplementary material for: Precise CAG repeat contraction in a Huntington’s Disease mouse model is enabled by gene editing with SpCas9-NG
Source: Commun Biol. 2021 Jun 23;4:771. doi: 10.1038/s42003-021-02304-w (PMC8222283; doi:10.1038/s42003-021-02304-w)
Supplement: Supplementary file 6 — Supplementary Data 1 [file 42003_2021_2304_MOESM6_ESM.xlsx]

## Sheet: Supplementary Data 1
	gRNA	Target sequence (5'-3')	PAM		Primers	sequence (5'-3')	Amplicon
	Rosa26-1 (NGA)	ggagggacaagacttcccac	aga		on-target fw	gtgccgggcgggagaccgcc	150 bp
	Rosa26-2 (NGA)	gtctttctagaagatgggcg	gga		on-target rv	gcggcggcggtggcggctgttg
	Rosa26-3 (NGT)	ccatcttctagaaagactgg	agt		candidate_1 fw	aatatcttcctttttttcttcgagttagg	150 bp
	Rosa26-4 (NGT)	gcaggcttaaaggctaacct	ggt		candidate_1 rv	tacagaggaggctgggatcgcctg
	Rosa26-5 (NGG)	cagtctttctagaagatggg	cgg		candidate_2 fw	ccaatgcaaagaccctgctctgac	150 bp
	Rosa26-6 (NGG)	actggagttgcagatcacga	ggg		candidate_2 rv	cacccagggcaattcgctgtgactac
	Rosa26-7 (NGC)	gcaaaactacaggttattat	tgc		candidate_3 fw	agagactccctgcagctaaggc	150 bp
	Rosa26-8 (NGC)	tcaattcccctgcaggacaa	cgc		candidate_3 rv	tggaactaggttagaactggatgtggtcatgtatc
	Cetn1-1 (NGA)	aagtagacaaagaggccaca	gga		candidate_4 fw	ttcacctggccctgctgcg	150 bp
	Cetn1-2 (NGA)	gatgactcagaagatggccg	aga		candidate_4 rv	gcccttttaccttgaacttggcctc
	Cetn1-3 (NGT)	cttgtagctggtagaggcaa	cgt		candidate_5 fw	cccccaaggagccactggcg	150 bp
	Cetn1-4 (NGT)	gctcccatcagaatcgaaga	ggt		candidate_5 rv	ccccccttggggtgaaggctcctctcgggag
	Cetn1-5 (NGG)	ggcaacgtttgacttcctga	agg		candidate_6 fw	aaaaaagccacagtgggggc	150 bp
	Cetn1-6 (NGG)	ttgacctcttcgattctgat	ggg		candidate_6 rv	ctgtctttgtccatctcctgtggtctg
	Cetn1-7 (NGC)	gatgtgaaggagctgaaggt	ggc		candidate_7 fw	gggatgtgagtcagccaatg	150 bp
	Cetn1-8 (NGC)	ttcctgggttcaaagccaag	tgc		candidate_7 rv	taccccagttctggtccctggattcttatcaggcc
	Dnajb13-1 (NGA)	gagaaccccagcaagaaggg	aga		candidate_8 fw	gtgttggctgctgtagtgcgcacc	150 bp
	Dnajb13-2 (NGA)	attgctgacctaattctggg	gga		candidate_8 rv	actggcaagctggcttccttggctgagggg
	Dnajb13-3 (NGT)	agtacttcaagattgtgcca	ggt		candidate_9 fw	ttggcgatggaatagaaggggc	150 bp
	Dnajb13-4 (NGT)	gctcaggtcccccagaatta	ggt		candidate_9 rv	tgtttgttcataataaaaaagaccagcaattgggc
	Dnajb13-5 (NGG)	gcttcttctggggtgtgagg	cgg		candidate_10_1st fw	tgaaattctagtcggctgac	483 bp
	Dnajb13-6 (NGG)	gggggacctgagcaggaaca	ggg		candidate_10_1st rv	gattctgttacgtttctcgg
	Dnajb13-7 (NGC)	attaggtcagcaatgcctgg	cgc		candidate_10_2nd fw	aacagaggaaactacggaaa	150 bp
	Dnajb13-8 (NGC)	gagttgagtggataggagca	ggc		candidate_10_2nd rv	gactgacatggcagacaaat
	HTT S1	cctcaagtccttccagcagc	agc		candidate_11 fw	cattgactattttgtgatatgac	150 bp
	HTT S2	caagtccttccagcagcagc	agc		candidate_11 rv	ctgctggagctgtacctatg
	HTT AS1	gtggcggctgttgctgctgc	tgc		candidate_12 fw	cacagaggaagacaatgaatgagg	150 bp
	HTT AS2	gcggctgttgctgctgctgc	tgc		candidate_12 rv	gcccttttaccttgaacttggcctc
	endogenous_CAGrep_chr7 S	caccttcccaaagcagcagc	agc		candidate_13 fw	agaaggagatgttggaggatgtc	150 bp
	endogenous_CAGrep_chr7 AS	acttagtacctagctgctgc	tgc		candidate_13 rv	ctgacctgagctgctggataaggtcttcgc
	endogenous_CAGrep_chr13 S	ataaaaagccatgcagcagc	agc		candidate_14_1st fw	ggccaaatcgtctattggac	449 bp
	endogenous_CAGrep_chr13 AS	tagagcccctgagctgctgc	tgc		candidate_14_1st rv	atgatgcacagttggcgcac
	endogenous_CAGrep_chr17 S	agaggtgatataacagcagc	agc		candidate_14_2nd fw	aaatggagccacttgctctt	150 bp
	endogenous_CAGrep_chr17 AS	gttctagaaaaatctgctgc	tgc		candidate_14_2nd rv	aaactgaggccctgaaatag
					candidate_15 fw	gtagtagctgctgtcagc	150 bp
	Primers	sequence (5'-3')	Amplicon		candidate_15 rv	gtttgggctagtcgggtgaac
	Rosa26 fw	cttacatagtctaactcgcg	518 bp		candidate_16 fw	agtgatgtcattgctgcg	150 bp
	Rosa26 rv	gagctgcagtggagtaggcg			candidate_16 rv	ccgtgggagaccttcagaac
	Cetn1 fw	tcacacacgtgcgatgtca	461 bp		candidate_17 fw	tgtggacagggcccacacctatggc	150 bp
	Cetn1 rv	aggctttcccccagctcatt			candidate_17 rv	agaccccaagtctctagcctcatcc
	Dnajb13 rv	gctctggtgtgtgagacctg	634 bp		candidate_18 fw	tccccctccccagaaggcc	150 bp
	Dnajb13 rv	tagagatagtctgttgtgag			candidate_18 rv	atagatagaattcactttacgattctaattg
	Dnajb13 seq fw	gctgtaagaatggctgaggc	-		candidate_19 fw	agctggtgtccctgagggagc	150 bp
	Dnajb13 seq rv	ccttagaggtcgcaaagccc	-		candidate_19 rv	tcacgttcatcccctgcctcc
	Uba1/Uba1y fw	tggtctggacccaaacgctgtccaca	211/183 bp		candidate_20_1st fw	agaaacaaagggtttaggcc	546 bp
	Uba1/Uba1y rv	ggcagcagccatcacataatccagatg			candidate_20_1st rv	tgtgggagagtcgagaatgc
	HTT fw	agcgtctgggacgcaaggcg	394 - 844 bp		candidate_20_2nd fw	tgcagagataactgaccaaa	150 bp
	HTT rv	cgggcccaaactcacggtcg			candidate_20_2nd rv	tcctagagttctatgactta
	endogenous_CAGrep_chr7 fw	ttcacctctcagagaatcgg	278 bp		candidate_21_1st fw	atggtggtgtccgcaatggg	594 bp
	endogenous_CAGrep_chr7 rv	gtcactaaggtttagtggtg			candidate_21_1st rv	caattagccgttcgtagggg
	endogenous_CAGrep_chr13 fw	tagaaacccctaatttgtgg	317 bp		candidate_21_2nd fw	tgtccacgaggcctgg	150 bp
	endogenous_CAGrep_chr13 rv	ctctaactcgacaatagttg			candidate_21_2nd rv	ttgtggactggttccacacc
	endogenous_CAGrep_chr17 fw	aggaggggaatgggatgggt	320 bp		candidate_22 fw	gaggaaactccaggcgcagggc	150 bp
	endogenous_CAGrep_chr17 rv	atagtggcattgcaagtacg			candidate_22 rv	tgggattcttcaggcagacggggg
	D15Mit266 fw	ttggtaatggtgttttaacacagc	122 bp B6 ~150 bp ICR		candidate_23 fw	cttccagggcctacgggc	150 bp
	D15Mit266 rv	aaaactgatagagcagactttggg			candidate_23 rv	cccccgctcaccgcctcctccaaggctcgc
					candidate_24 fw	gaacctgcgcccattc	150 bp
					candidate_24 rv	cccctccactctgtccg
					candidate_25 fw	ctcagcggcactcccgagc	150 bp
					candidate_25 rv	tggccgcagtgtccctaacagg
					candidate_26_1st fw	agaaggatgtaccacaacac	695 bp
					candidate_26_1st rv	gcataatttcaacttaccag
					candidate_26_2nd fw	agaggctagctaatacaatg	150 bp
					candidate_26_2nd rv	aagtatgttcagtatgaggc
					candidate_27 fw	cctcccctggcaggaggcagggagagatg	150 bp
					candidate_27 rv	agcaatttaatagatgtgaaaatgtgcacc
					candidate_28 fw	gtgggactgcagccggaggtcagc	150 bp
					candidate_28 rv	gccaccgtcagcctcac
