# Supplementary material for: Precise CAG repeat contraction in a Huntington’s Disease mouse model is enabled by gene editing with SpCas9-NG
Source: Commun Biol. 2021 Jun 23;4:771. doi: 10.1038/s42003-021-02304-w (PMC8222283; doi:10.1038/s42003-021-02304-w)
Supplement: Supplementary file 7 — Supplementary Data 2 [file 42003_2021_2304_MOESM7_ESM.xlsx]

## Sheet: Supplementary Data 2
	target	Cas9	PAM	Indel frequency (ESCs)				target	Cas9	PAM	Indel frequency (Zygote-Electroporation)
	Rosa26-1	WT	NGA	0.429	0.445	0.6		Dnajb13-1	WT	NGA	0.432	0.287	0.491	0.006
		NG	NGA	0.884	0.722	0.912			NG	NGA	0.007	0.011	0.011	0.207
	Rosa26-2	WT	NGA	0.869	0.549	0.415		Dnajb13-2	WT	NGA	0.006	0.407	0.513	0.142
		NG	NGA	0.897	0.925	0.832			NG	NGA	0.521	0.017	0.094	0.011
	Rosa26-3	WT	NGT	0.763	0.74	0.733		Dnajb13-3	WT	NGT	0.001	0.001	0	0.003
		NG	NGT	0.803	0.618	0.746			NG	NGT	0.118	0.478	0.865	0.659
	Rosa26-4	WT	NGT	0	0.105	0.113		Dnajb13-4	WT	NGT	0.49	0.022	0.046	0.025
		NG	NGT	0.87	0.665	0.703			NG	NGT	0.652	0.495	0.533
	Rosa26-5	WT	NGG	0.867	0.773	0.818		Dnajb13-5	WT	NGG	0.651	0.75	0.956	0.964
		NG	NGG	0.756	0.432	0.382			NG	NGG	0.298	0.155	0.035	0.617
	Rosa26-6	WT	NGG	0.899	0.938	0.853		Dnajb13-6	WT	NGG	0.678	0.419	0.856	0.576
		NG	NGG	0.922	0.903	0.387			NG	NGG	0.309	0.184	0.388	0.148
	Rosa26-7	WT	NGC	0	0.035	0.062		Dnajb13-7	WT	NGC	0.178	0.111	0.252	0.641
		NG	NGC	0.038	0.063	0.067			NG	NGC	0.021	0.02	0.11	0.021
	Rosa26-8	WT	NGC	0.002	0.017	0.011		Dnajb13-8	WT	NGC	0.103	0.326	0.425	0.021
		NG	NGC	0.312	0.336	0.336			NG	NGC	0.02	0.02	0.016	0.022
	Cetn1-1	WT	NGA	0.173	0.216	0.234
		NG	NGA	0.36	0.31	0.364		target	Cas9		Indel frequency (Zygote-Microinjection)
	Cetn1-2	WT	NGA	0.015	0.227	0.255		Dnajb13-1	WT	NGA	0.007	0.002	0.006	0.02	0.009
		NG	NGA	0.06	0.231	0.201			NG	NGA	0.332	0.122	0.627	0.225
	Cetn1-3	WT	NGT	0.011	0.108	0.101		Dnajb13-3	WT	NGT	0.003	0.004	0.013	0.007	0.168
		NG	NGT	0.702	0.656	0.62			NG	NGT	0.446	0.705	0.116	0.271	0.146
	Cetn1-4	WT	NGT	0.028	0.136	0.116		Dnajb13-5	WT	NGG	0.412	0.924	0.066	0.551	0.24
		NG	NGT	0.578	0.491	0.532			NG	NGG	0.135	0.285	0.051	0.275	0.229
	Cetn1-5	WT	NGG	0.607	0.538	0.681		Dnajb13-7	WT	NGC	0.023	0.018	0.028	0.03	0.065
		NG	NGG	0.69	0.834	0.746			NG	NGC	0.047	0.187	0.008	0.167	0.135
	Cetn1-6	WT	NGG	0.427	0.548	0.456
		NG	NGG	0.129	0.131	0.037
	Cetn1-7	WT	NGC	0.065	0.125	0.111
		NG	NGC	0.049	0.045	0.116
	Cetn1-8	WT	NGC	0.005	0.016	0.016
		NG	NGC	0.022	0	0.006
	Dnajb13-1	WT	NGA	0.231	0.197	0.219
		NG	NGA	0.671	0.625	0.631
	Dnajb13-2	WT	NGA	0.203	0.146	0.141
		NG	NGA	0.86	0.731	0.745
	Dnajb13-3	WT	NGT	0.059	0.073	0.071
		NG	NGT	0.834	0.873	0.891
	Dnajb13-4	WT	NGT	0.014	0.012	0.023
		NG	NGT	0.184	0.86	0.867
	Dnajb13-5	WT	NGG	0.891	0.887	0.775
		NG	NGG	0.902	0.809	0.766
	Dnajb13-6	WT	NGG	0.902	0.902	0.894
		NG	NGG	0.873	0.836	0.735
	Dnajb13-7	WT	NGC	0.143	0.027	0.018
		NG	NGC	0.888	0.642	0.63
	Dnajb13-8	WT	NGC	0.3	0.265	0.271
		NG	NGC	0.587	0.93	0.525
