# Supplementary material for: Precise CAG repeat contraction in a Huntington’s Disease mouse model is enabled by gene editing with SpCas9-NG
Source: Commun Biol. 2021 Jun 23;4:771. doi: 10.1038/s42003-021-02304-w (PMC8222283; doi:10.1038/s42003-021-02304-w)
Supplement: Supplementary file 8 — Supplementary Data 3 [file 42003_2021_2304_MOESM8_ESM.xlsx]

## Sheet: Supplementary Data 2
	gRNA	clone	sequence			# of repeat	in frame CAG deletion
			5'	CAG repeat	3'
	S1	#3	AGTCCCT----------	CAG(CAG)nCAG	CAACAGCCGCCACCGCC	19
	S1	#4	AGTCCCTCAAGTCC---	---(---)n---	CAACAGCCGCCACCGCC	0
	S1	#9	AGTCCCTCAAGT-----	CAG(CAG)nCAG	CAACAGCCGCCACCGCC	62-64
	S1	#10	AGTCCCTCAAGTCC---	---(---)n---	-----------------	0
	S1	#13	AGTCCCTCAAGTCCTTC	CAG(CAG)nCAG	CAACAGCCGCCACCGCC	68-73	〇
	S1	#14	AGTCCCTCAAG------	---(---)n---	-----------------	0
	S1	#15	AGTCCCTCAAGTCCTTC	CAG(CAG)nCAG	CAACAGCCGCCACCGCC	71-75	〇
	S1	#29	-----------------	---(---)n---	-----------------	0
	S1	#32	AGTCCCTCAAGTC----	TCAG(CAG)nCAG	CAACAGCCGCCACCGCC	13
	S1	#54	-----------------	---(---)n---	-----------------	0
	S1	#60	AGTCCCTCAAGTCCTTC	---(---)n---	CAACAGCCGCCACCGCC	0
	S1	#64	-----------------	---(---)n---	-----------------	0
	S1	#66	AGTCCCTCAAGTCCTTC	CAG(CAG)nCAGCTG	CAACAGCCGCCACCGCC	5
	S1	#67	AGTCCCTCAAGTCCTTC	CAG(CAG)nCAG	CAACAGCCGCCACCGCC	39-43	〇
	S1	#71	-----------------	---(---)n---	-----------------	0
	S1	#78	AGTCCCTCAAGTCCTTC	---(---)nCAG	CAACAGCCGCCACCGCC	1	〇
	S1	#84	AGTCCCTCAAGTCCTTC	---(---)n---	-----------------	0
	S1	#102	AGTCCCTCAAGTC----	---(---)n---	-----------------	0
	S1	#103	AGTCCCTCAAGTCCTTC	CAGCTAG(CAG)nCAG	CAACAGCCGCCACCGCC	39-42
	S1	#115	AGTCCCTCAAGTCCTTC	CAG(CAG)nCAG	CAACAGCCGCCACCGCC	41-44	〇
	S1	#116	AGTCCCTCAAGTCCTTC	C--(CAG)nCAG	CAACAGCCGCCACCGCC	59-63
	S1	#118	AG---------------	TCAG(CAG)nCAG	CAACAGCCGCCACCGCC	65-68
	S1	#126	AGTCCCTCAAGTCCT--	CAG(CAG)nCAG	CAACAGCCGCCACCGCC	79-84
	S1	#134	AGTCCCTCAAGTCCTTC	CAG(CAG)nCAG	CAACAGCCGCCACCGCC	30-34	〇
	S1	#142	-----------------	---(---)n---	-----------------	0
	AS1	#1	AGTCCCTCAAGTCCTTC	CAG(CAG)n---	-----------------	54-56
	S2	#4	AGTCCCTCAAGTCC---	---(---)n---	-----------------	0
	S2	#5	AGTCCCTCAAGTCCTTC	CAGCAGC(CAG)nCAG	CAACAGCCGCCACCGCC	18
	S2	#10	AGTCCCTCAAGTCCTTC	---(---)n---	-----------------	0
	S2	#11	AGTCCCTCAAGTCCTTC	CAG(CAG)nCAG	CAACAGCCGCCACCGCC	35-36	〇
	S2	#13	AGTCCCTCAAGTCCTTC	CAG(---)nCAG	CAACAGCCGCCACCGCC	2	〇
	S2	#14	AGTCCCTCAAGTCCTTC	CAG(---)n---	-----GCCGCCACCGCC	1
	S2	#21	AGTCCCTCAAGTCCTTC	CAG(---)nCAG	CAACAGCCGCCACCGCC	2	〇
	S2	#25	-----------------	---(---)n---	-----------------	0
	S2	#30	AGTCCCTCAAG------	---(CAG)nCAG	CAACAGCCGCCACCGCC	71-77
	S2	#35	AGTCCCTCAAGTCCTT-	---(CAG)nCAG	CAACAGCCGCCACCGCC	34-40
	S2	#37	AGTCCCTCAAGT-----	---(CAG)nCAG	CAACAGCCGCCACCGCC	23-25
	S2	#38	-----------------	---(---)n---	CAACAGCCGCCACCGCC	0
	S2	#40	AGTCCCT----------	---(---)n---	CAACAGCCGCCACCGCC	0
	S2	#41	AGTCCCTCAAGTCCTTC	CAG(---)nCAG	CAACAGCCGCCACCGCC	2	〇
	S2	#45	-----------------	---(---)n---	-----------------	0
	S2	#51	AGTCCCTCAAGTCCTTC	CAG(---)n---	-----------------	1
	S2	#53	AGTCCCTCAAGTC----	-GAG(CAG)nCAG	CAACAGCCGCCACCGCC	58-62
	S2	#55	AGTCCCTCAAGTC----	T---(---)n---	-----------------	0
	S2	#57	AGTCCCTCAAGTCCTTC	CAG(---)n---	-----------------	1
	S2	#58	AGTCCCTCAAGTCCTTC	CAG(CAG)nCAG	CAACAGCCGCCACCGCC	52-56	〇
	S2	#59	AGTCCC-----------	-AG(CAG)nCAG	CAACAGCCGCCACCGCC	3
	S2	#61	AGTCCCTCAAGTCCTTC	CAG(CAG)nCAG	CAACAGCCGCCACCGCC	57-60	〇
	S2	#62	AGTCCCTCAAGTCCTTC	---(---)n---	-------CGCCACCGCC	0
	S2	#64	AGTCCCTCAAGTCCTTC	CAGCAAG(CAG)nCAG	CAACAGCCGCCACCGCC	12-13
	S2	#69	AGTCCCTCAAG------	CAG(---)nCAG	CAACAGCCGCCACCGCC	2
	S2	#73	AGTCCCTCAAG------	CAG(CAG)nCAG	CAACAGCCGCCACCGCC	65-69
	S2	#75	AGTCCCTCAAGTCC---	---(---)n---	-----------------	0
	S2	#76	AGTCCCTCAAGTCCTTC	CAGCAGCAAG(CAG)nCAG	CAACAGCCGCCACCGCC	15-16
	S2	#80	AGTCCCTCAAGTCC---	A-AG(CAG)nCAG	CAACAGCCGCCACCGCC	66-70
	S2	#82	AGTCCCTCAAG------	---(---)n---	------CCGCCACCGCC	0
	S2	#88	AGTCCCTCAAGTCCTTC	CAG(---)n---	-----------------	1
	S2	#89	AGTCCCTCAAGTCCTTC	CAG(CAG)nCAG	CAACAGCCGCCACCGCC	3	〇
	S2	#91	-----------------	---(---)n---	-----------------	0
	S2	#93	-----------------	---(---)n---	-----------------	0
	S2	#97	AGTCCCTCAAGTCCTTC	CAG(---)n---	------CCGCCACCGCC	1
	S2	#99	AGTCCCTCAAGT-----	TGCAG(CAG)nCAG	CAACAGCCGCCACCGCC	15-16
	S2	#104	AGTCCCTCAA-------	---(---)n---	---CAGCCGCCACCGCC	0
	S2	#108	-----------------	---(---)n---	-----------------	0
	S2	#109	AGTCCCTCAAG------	CAG(CAG)nCAG	CAACAGCCGCCACCGCC	21-22
	S2	#111	AGTCCCTCAAG------	---(---)n---	------CCGCCACCGCC	0
	S2	#113	AGTCCCTCAAGTCCTTC	CAG(---)n---	------CCGCCACCGCC	1
	S2	#114	AGTCCCTCAAGTCCTTC	CAG(---)n---	CAACAGCCGCCACCGCC	1	〇
	S2	#116	AGTCCCTCAAGTCCTTC	C--(---)n---	CAACAGCCGCCACCGCC	0
	S2	#123	AGTCCCTCAAGTCCTTC	CAGCAG--G(CAG)nCAG	CAACAGCCGCCACCGCC	80-86
	S2	#127	AGTCCCTCAAGTCC---	---(---)n---	--------GCCACCGCC	0
	S2	#129	AGTCCCTCAAGTC----	A-AG(CAG)nCAG	CAACAGCCGCCACCGCC	35-38
	S2	#130	AGTCCCTCAAGTCCTTC	CAG(CAG)nCAG	CAACAGCCGCCACCGCC	36-39	〇
	S2	#131	AGTCCCTCAAGTCCTTC	CAG(CAG)nCAG	CAACAGCCGCCACCGCC	3	〇
	S2	#134	AGTCCCTCAAGTCCTTC	CAG(---)nCAG	CAACAGCCGCCACCGCC	2	〇
	S2	#135	AG---------------	T-AG(CAG)nCAG	CAACAGCCGCCACCGCC	8
	S2	#137	AGTCCCTCAAGTCCTTC	CAGX(---)nCAG	CAACAGCCGCCACCGCC	2		X = CCTGATAGACGGTTG
	S2	#138	AGTCCCTCAAGTCCTTC	CAG(CAG)nCAG	CAACAGCCGCCACCGCC	86-90	〇
	S2	#139	AGTCCCTCAAGTCCTTC	CAG(CAG)nCAG	CAACAGCCGCCACCGCC	42-45	〇
	S2	#141	AGTCCCTCAAGTCCTTC	CAG(---)nCAG	-----------------	2
	S2	#142	AGTCCCTCAAGTCCTTC	CAG(CAG)nCAG	CAACAGCCGCCACCGCC	10	〇
	S2	#143	-----------------	CAG(CAG)nCAG	CAACAGCCGCCACCGCC	26-27
	S2	#144	AGTCCCTCAAGTCCTTC	---(---)n---	CAACAGCCGCCACCGCC	0	〇
	S1 & AS1	#2	AGTCCCTCAAGTCCTTC	CAG(CAG)nCAG	CAACAGCCGCCACCGCC	76-79	〇
	S1 & AS1	#24	AGTCCCTCAAGTCCTT-	---(---)n--GCAG	CAACAGCCGCCACCGCC	1
	S1 & AS1	#28	AGTCCCTCAAG------	CAG(CAG)nCAG	N.D.	N.D.
	S1 & AS1	#37	AGTCCCT----------	--G(CAG)nCAG	N.D.	N.D.
	S1 & AS1	#38	AGTCCCTCAAG------	CAG(CAG)nCAG	N.D.	N.D.
	S1 & AS1	#42	AGTCCCTCAAGTCCTTC	CA-(---)n---	---------------CC	0
	S1 & AS1	#44	-----------------	CAG(---)nCAG	CAACAGCCGCCACCGCC	42
	S1 & AS1	#45	AGTCCCT----------	CAG(CAG)nCAG	CAACAGCCGCCACCGCC	14
	S1 & AS1	#46	AGTCCCTCAAGTCCTTC	CAG(CAG)nCA-CAG	CAACAGCCGCCACCGCC	44
	S1 & AS1	#48	AGTCCCTCAAGTCCTTC	CAG(CAG)nCAG	CAACAGCCGCCACCGCC	18-19	〇
	S1 & S2	#7	AGTCCCTCAAG------	CAG(CAG)nCAG	N.D.	N.D.
	S1 & S2	#14	-----------------	--G(CAG)nCAG	N.D.	N.D.
	S1 & S2	#15	AGTCCCTCAAG------	CAG(CAG)nCAG	N.D.	N.D.
	S1 & S2	#30	AGTCCCTCAAGTCCTTC	CA-(---)n---	---CCAGCCGCCACCGCC	0
	S1 & S2	#32	AGTCCCTCAAGTCCTTC	CAG(CAG)nCAG	CAACAGCCGCCACCGCC	52	〇
	S1 & S2	#33	AGTCCCTCAAGTCCTTC	CAG(CAG)nCAG	CAACAGCCGCCACCGCC	67	〇
	S1 & S2	#35	AGTCCCTCAAGTCCTTC	CAG(CAG)nCAG	CAACAGCCGCCACCGCC	44	〇
	S1 & S2	#39	AGTCCCTCAAGTCCT--	GCTGCAG(CAG)nCAG	N.D.	N.D.
	S2 & AS1	#5	AGTCCCTCAAGTCCTTC	CAG(---)nCAGCA-	CAACAGCCGCCACCGCC	2
	S2 & AS1	#8	AGTCCCTCAAGTCCTTC	CAGCAG-AG(CAG)nCAG	N.D.	N.D.
	S2 & AS1	#14	AGTCCC-----------	---(---)n---	-AACAGCCGCCACCGCC	0
	S2 & AS1	#18	AGTCCCTCAAGTCCTTC	CAG(---)nCAG	---CAGCCGCCACCGCC	2
	S2 & AS1	#20	AGTCCCTCAAGTCCTTC	--G(---)nC-GCAG	CAACAGCCGCCACCGCC	1
	S2 & AS1	#23	AGTCCCTCAAGTCCTTC	CAG(---)nCAG	---------CCACCGCC	2
	S2 & AS1	#26	AGTCCCTCAAGTC----	CAG(CAG)nCAG	N.D.	N.D.
	S2 & AS1	#28	AGTCCCTCAAGTCCTTC	CAG(CAG)nCAG	------CCGCCACCGCC	56
	S2 & AS1	#29	AGTCCCTCAAGTCCTTC	CAG(CAG)nCAG	CAACAGCCGCCACCGCC	79	〇
	S2 & AS1	#33	AGTCCCTCAAGTCCTTC	CAG(CAG)nCAG	CAACAGCCGCCACCGCC	37	〇
	S2 & AS1	#41	-----------------	CAG(CAG)nCAG	N.D.	N.D.
	S2 & AS1	#47	AGTCCCTCAAGTCCTTC	CAG(CAG)nCAG	CAACAGCCGCCACCGCC	1	〇
	S2 & AS1	#48	AGTCCCTCAAGTCCTTC	CAG(CAG)nCAG	CAACAGCCGCCACCGCC	2	〇
	S2 & AS2	#4	AGTCC------------	CAG(---)nCAGCAG	N.D.	N.D.
	S2 & AS2	#10	AGTCCCTCAAGTCCTTC	CAG(---)n---	CAACAGCCGCCACCGCC	1	〇
	S2 & AS2	#11	AGTCCCTCAAG------	CAG(CAG)nCAG	N.D.	N.D.
	S2 & AS2	#14	AGTCCCTCAAGTCCTTC	CAG(---)n---	---CAGCCGCCACCGCC	1
	S2 & AS2	#27	AGTCCCTCAAGTCCTTC	ZCAG(CAG)nCAG	N.D.	N.D.		Z= 75bp
	S2 & AS2	#28	AGTCCCTCAAGTCCTTC	TCCAG(CAG)nCAG	N.D.	N.D.
	S2 & AS2	#37	AGTCCCTCAAGTCC---	---(---)n---	-----------ACCGCC	0
	S2 & AS2	#41	-----------------	CAG(CAG)nCAG	N.D.	N.D.
	S2 & AS2	#46	-----------------	---(---)n---	---CAGCCGCCACCGCC	0
	S2 & AS2	#47	-----------------	---(---)n---	-----------------	0
