# Supplementary material for: Precise CAG repeat contraction in a Huntington’s Disease mouse model is enabled by gene editing with SpCas9-NG
Source: Commun Biol. 2021 Jun 23;4:771. doi: 10.1038/s42003-021-02304-w (PMC8222283; doi:10.1038/s42003-021-02304-w)
Supplement: Supplementary file 9 — Supplementary Data 4 [file 42003_2021_2304_MOESM9_ESM.xlsx]

## Sheet: Supplemental Data 3
	Chimeric mice (Chimeric ratio; ICR: R6/2)		Bodyweight
			4 week	5 week	6 week	7 week	8 week	9 week	10 week	11 week	12 week	13 week	14 week	15 week	16 week	17 week	18 week	19 week	20 week
	ICR		28.5	34.4	35.5	41	43	43.4	47.8	49.4	50	55.2	59.2	56.7	61.8	61.5	66.5	67.5	68.6
	ICR		31	39.2	46.1	51	52.5	54.2	52.8	54.5	52.9	55	55.9	58.6	56.3	58.6	54.9	58	58.5
	ICR		26.3	32.2	36.5	40	39.7	44	42.8	48.2	46.3	48.2	51.6	50.8	50	52	57.9	54.5	55.1
	1	(90%: 10%)	27.8	31.4	33.2	37.4	37.5	41	41.3	44.5	44.3	48.1	54.2	52.4	57.2	56.6	59.2	60.5	61.2
	2	(90%: 10%)	27.2	31.1	34.8	40.7	45.3	45.4	45.4	50	56.4	56.7	62.6	60	67.3	65	70.5	69.6	71.5
	3	(90%: 10%)	27	32.3	35.4	43.8	41.4	49.6	45.4	51.4	56.6	58.7	59.2	62.9	69.2	61.2	64.3	71.4	70.7
	4	(90%: 10%)	29.3	35.9	39.7	43.2	46	48.5	49.3	51	50	50.8	52.4	52.7	53.5	52.5	54.4	58	57.5
	5	(70%: 30%)	26.9	32.1	34.1	39.2	37.1	42	39.7	46.8	45.8	50.9	47.6	55.4	54.1	60.5	55.9	60.9	64.8
	6	(70%: 30%)	27.3	33.7	35.6	39.1	40	40.9	42.2	44	44.1	46.2	46.8	49	47.9	49.1	49.8	53.3	52.5
	7	(50%: 50%)	28.6	38.8	43.3	43.3	45.3	47.3	48.7	48.9	50.6	51.8	51.9	53.1	54.6	54.4	54.3	56.3	57.7
	8	(50%: 50%)	25.7	28.9	30.6	32.7	35.5	37.2	37.2	35.7	41.3	38.5	43.3	40.1	47.8	47.1	47.9	48.5	50.2
	9	(50%: 50%)	26.2	31.6	34.3	38	40.3	42.2	43.3	45.6	45.6	48.3	49.9	50.7	52.8	54.3	55.3	57	57.5
	10	(40%: 60%)	28.7	35.9	39.5	42.5	42.2	43.2	44.6	45	45	sacrificed
	11	(40%: 60%)	31.2	35.4	39.8	48.9	52.5	55.9	57.8	59.8	60.7	62.9	68.4	68.8	70.6	71.1	73.7	76.8	77.6
	12	(30%: 70%)	27.6	33.9	36.4	39.7	40.6	43.6	43.9	45.7	45.7	49.9	52.8	52.8	58.5	56.3	57.5	59.8	60.2
	13	(20%: 80%)	21.7	25.7	28	29.4	30.6	31.3	31.5	32.4	32.4	sacrificed
	14	(10%: 90%)	21.6	28.5	30.6	31.8	32.7	33	32.2	32.1	30.4	26.2	28.8	25.3	22.5	21.5	18.5	daed
	15	(10%: 90%)	19.8	24.5	24.7	26.9	27.7	28.1	27.1	27.4	26.9	29.2	25	24.9	20.5	20.9	19.6	18.4	18
	16	(10%: 90%)	22.9	26.5	25.7	26.3	26.9	28.1	28.1	28.4	27.6	28.6	28	28	27.2	27.7	26.7	25.3	24.1
	17	(10%: 90%)	21.9	26	27.8	29.4	30.4	30.9	31.1	31.8	31.8	31.4	32.2	31	30.2	28.8	26.2	21.3	20.9
	18	(0: 100%)	16.7	21.7	23.1	20.3	20	21.6	22.5	23.4	dead
	19	(0: 100%)	15.2	20.6	21	22	22.2	21.2	19.7	19.5	19.5	sacrificed
