# Supplementary material for: Precise CAG repeat contraction in a Huntington’s Disease mouse model is enabled by gene editing with SpCas9-NG
Source: Commun Biol. 2021 Jun 23;4:771. doi: 10.1038/s42003-021-02304-w (PMC8222283; doi:10.1038/s42003-021-02304-w)
Supplement: Supplementary file 10 — Supplementary Data 5 [file 42003_2021_2304_MOESM10_ESM.xlsx]

## Sheet: Supplemental Data 3
		R6/2 cell ratio (%)	# of foci
			area1	area2	area3
	WT(B6D2F1)		2	1	6
	Chimera#10	60	129	98	78
	Chimera#13	90	365	398	436
	Chimera#19	100	471	499	527
	Chimera#6	51	125	239	159
	Chimera#7	60	290	256	273
	Chimera#8	45	93	106	111
	Chimera#9	64	95	117	60
	Chimera#11	47	101	74	81
	Chimera#12	54	95	98	135
	Chimera#15	91	797	1020	682
	Chimera#16	84	481	434	518
	Chimera#17	81	243	195	188
