# Supplementary material for: Precise CAG repeat contraction in a Huntington’s Disease mouse model is enabled by gene editing with SpCas9-NG
Source: Commun Biol. 2021 Jun 23;4:771. doi: 10.1038/s42003-021-02304-w (PMC8222283; doi:10.1038/s42003-021-02304-w)
Supplement: Supplementary file 11 — Supplementary Data 6 [file 42003_2021_2304_MOESM11_ESM.xlsx]

## Sheet: Supplementary Data 4
	R6/2				Bodyweight																					S2-11				Bodyweight
	mosue	sex	transgene		1 week	2 week	3 week	4 week	5 week	6 week	7 week	8 week	9 week	10 week	11 week	12 week	13 week	14 week	15 week	16 week	17 week	18 week	19 week	20 week		mosue	sex	transgene		1 week	2 week	3 week	4 week	5 week	6 week	7 week	8 week	9 week	10 week	11 week	12 week	13 week	14 week	15 week	16 week	17 week	18 week	19 week	20 week
	1	♀	+		6.8	11.6	14.7	17.6	22.4	22.8	23.6	25.8	26.5	27	28	25.9	25	23	dead							1	♀	+		3.8	6	7.6	10.8	14.7	16.3	16	17.5	17.8	18.3	19.2	19.7	19.3	20.3	20.5	21.1	21	21.1	22.8	22.6
	2	♀	+		6.8	12	14	17.1	20.8	21.7	22.9	25.2	26.6	27.6	28.5	27.8	25.5	24.8	24.1	22.5	20.3	18.4	17.7	dead		2	♀	+		3.9	5	7.4	11.3	13.7	16.3	17.2	18.2	19.5	20.3	20.8	21.6	21.4	22.5	22.2	23.3	23.6	22.6	22.2	22.1
	3	♀	+		6.5	10.4	11.4	16.3	20.9	20.2	21.8	23.4	23.5	24.9	25.7	25.6	23.5	22.7	21	19.2	17.4	15.7	dead			3	♀	+		4.8	8	9.8	13.1	16.7	17.7	17.3	18.9	19.1	19.6	20.6	20.7	21.5	22	23.3	24.1	23.7	23.6	22.8	24
	4	♀	+		5.8	10.6	13.3	17.7	19.2	20.4	21.2	22.8	23.3	23.8	21.8	22.4	20.8	19.2	17.9	16.7	14.8	13.1	dead			4	♀	+		4.2	7.3	7.9	9.8	13.8	17.3	16.9	18.5	19.5	21	21.4	21.6	22.7	23.4	23.1	25.2	24.5	24.4	24.8	25.8
	5	♀	+		6.1	10	11.8	15.3	18.3	19.1	18.7	22.1	23.3	22.4	23.3	22.6	21	20.8	19.8	18.3	16.5	13.7	dead			5	♀	+		4.5	7.5	9.6	13.6	16.5	18	18.8	20.2	19.6	21	21.1	21.7	22.3	23.6	23.4	23.9	24.2	24.7	24.4	25.5
	6	♀	+		5.7	8.6	11.7	16.1	18.6	20.4	19.4	22.8	23.1	22.1	21.7	20	19.6	18.7	17.8	14.8	dead					6	♀	+		4.1	6.5	8.5	12.5	16.5	18.5	18	19.4	20	20.2	21.2	21.6	23.4	22.8	23.2	25	25.1	25.3	24.1	23.9
	7	♀	+		4.3	6.6	7.7	12.5	15.6	16.6	16.3	18.1	18.3	18.7	19.5	19.5	18.5	15.1	14.3	13.1	11.9	dead				7	♀	+		4.4	7.4	9.8	14.2	17.5	19.4	18.8	19.2	20.1	21.6	22.2	23.2	23.6	23.8	24.9	26.1	26	26.1	26.2	25.4
	8	♀	+		4.5	6.3	7.8	14.1	16.9	16.5	15.2	18.2	18.4	19.1	19.5	19	17.4	14.9	13.5	12.8	11	dead				8	♀	+		3.1	5.2	6.3	9.4	13.2	16.6	16.6	17.7	18.2	19.2	19.5	20.8	20.4	20.8	20.3	22	22.2	21	21.3	22
	9	♀	+		3.7	5.7	8.1	10.7	14.4	15	14.4	16.9	17.4	16.4	17	16.8	15.9	14.1	13.3	11.7	dead					9	♀	+		3.4	6.9	9.1	13.7	16.3	17.5	17.7	19.3	19.4	20.5	21.8	21.8	22.8	23.8	24	24.4	24.2	25	25.2	24.6
	10	♀	+		3.1	5.4	7.2	10.8	15.2	16.2	15.2	17.1	17.5	16.9	17.6	17.9	16	13.7	12.9	11.6	dead					10	♀	+		4.1	7.3	9.2	14.3	16.6	16.8	16.5	17.9	18.3	19.4	21.1	21.1	22.4	22.4	22.6	22.8	22.6	24	23.3	23.9
	11	♀	+		2.7	5	5.6	10	14.4	15.4	17	18.9	19.1	19.1	18.3	18.5	17.5	14.8	13.8	12.3	dead					11	♀	+		3.9	7.1	9.8	13.6	16.2	17.1	18.1	18.4	19.2	20.6	20.3	21.5	21.1	22.6	23.4	23.1	23.1	22.5	23.2	23.3
	12	♀	+		3.7	5.6	8.2	11.9	16.8	15.9	16.1	18.1	19.1	19	18.7	19.9	18.9	17.4	dead							12	♀	+		4.5	7.1	11	12.5	14.5	15.2	16.1	17.6	18	19.4	20.7	20.8	21.3	22.1	26.3	22.5	22.6	23.1	22.8	24
	13	♀	+		4.9	6.3	9.6	15.4	17.4	20.3	21	22.2	22	21.2	21.3	21.3	20.2	16.9	14.7	dead						13	♀	+		5.2	9.3	11.3	15	16.9	19	19.6	20	20.4	21.8	22.8	23	23.7	23.2	24.7	24.9	24.8	25.5	25.5	25.6
	14	♀	+		3.8	5.7	7.9	10.8	15.2	15.7	15.4	19.5	16.7	14.8	14.4	13	11.8	10.4	dead							14	♀			3.1	5.2	6.5	9.7	13.2	15.9	16.2	17.8	18.6	19.4	20.9	20.7	20.8	21.1	21.6	22.6	21.8	22.5	21.9	22.5
	15	♀	+		4.2	6.1	8.6	12.4	14.9	15.7	16	16.9	16.7	17.2	17.6	18.3	17.1	15.8	14.2	13.4	12.3	dead				15	♀			4.1	6	7.7	11.3	15.4	17.6	18	19.5	21	21	22.3	22.1	22.9	23.4	23.1	23.9	23.7	23.7	24.5	26.2
	16	♀	+		4.2	6.4	8.5	12.2	15.3	17.4	16.8	18.2	19.5	19.4	19.5	18.5	18.1	16.1	13.9	12.9	11.9	dead				16	♀			5.1	8.1	10.1	13.8	18.9	19.5	20	21.1	21.1	22.4	22.4	24.8	23.4	23.7	24.5	26	26.2	25.3	26.2	26.3
	17	♀	+		5.7	7.1	6.3	8.9	12.2	16.6	17.4	18.2	19.2	18.8	18.8	17.6	15.1	13.6	dead							17	♀			4.3	7	9.3	11.1	15.9	18.5	18.6	19.8	20.4	21.7	21.8	23.1	23.1	23.7	24.4	23.7	24.9	26.2	25	25.9
	18	♀	+		4.9	6	5.6	10.2	15.4	16.8	15.1	17.8	18.8	18.9	18	18.6	16.4	14.3	13.8	12.6	dead					18	♀			4.9	7.2	9.6	12.9	16.8	18.5	20.1	20.4	20.8	22.2	21.5	23.5	23.5	25.5	23.7	26.3	26.3	26.3	27.3	25.8
	19	♀	+		4.7	6.1	6.3	10.6	14.3	16.7	16.1	17.2	18.4	17.6	20	19	17.3	14.6	13.9	12.9	11.6	dead				19	♀			4.3	7.2	9.6	13.5	16.9	18.4	18.8	19.8	20.8	22.5	21.7	22.9	22.7	24.3	23.2	25	24.6	25.3	25.5	24.7
	20	♀	+		5.5	8.1	10.2	14.6	18.9	18.8	18.8	21.4	23.2	22.8	22.4	22.7	22.4	19.2	18.1	16.2	14.6	12.5	dead			20	♀			3.6	5.6	6.4	9.7	12.1	14.5	15	16.4	16.6	18	18.3	20	19.8	19.8	19.9	20.4	20.7	20.3	20.8	21.5
	21	♀	+		4.9	7.6	9.1	14.2	18.5	18.2	18.4	21	21.9	22.4	22.7	22.6	21.3	19.7	19	17.4	15.7	13.7	dead			21	♀			3.6	6.6	8.9	13	16.7	16.8	18.1	18.6	19.8	21.5	20.9	21.2	21.7	23.2	22.9	22.7	23.4	23.2	24.4	24
	22	♀	+		4.9	7.6	9.2	12.8	27.1	19.6	19	22.3	23	23.6	23.7	23.7	22.5	20.9	20.3	dead						22	♀			5	7.4	9.5	13.3	16.4	18.6	18.9	20.4	21.3	21.8	22.7	23.5	24.1	23.9	25.9	26	25.9	26.1	26.6	26.8
	23	♀			6.1	11	13	17.2	19.5	19.6	19.9	23.3	24.6	25.5	25.6	26.8	27	28.1	28.8	28.8	29.5	29.9	30.9	31		23	♀			4.2	6.9	8.2	11.8	15.7	17.1	17.5	18.9	19.4	21.4	21.8	22.5	23.4	23.7	23.5	25.9	24.4	23.9	24.4	24.4
	24	♀			3.1	5.1	6.3	10.5	16.6	17.2	17.8	18.6	20.1	21.3	23	22.2	24	23	23.7	24.1	24.8	25.1	24	26.1		24	♀			3.2	6.1	9	13.1	16	16.6	16.5	18.8	18.5	19.5	19.8	20.4	21.1	21.4	22.2	25.2	22.7	22.4	23	23.8
	25	♀			3.9	6.2	9	13.4	16.6	17.1	17.5	20.2	21.1	23.6	22.8	24.3	24.7	25.8	25.2	26.4	27.5	28.6	30.4	27.3		25	♀			2.9	5.7	8	12	14.2	14.9	15.9	16.5	17.5	18.3	19.1	21	20.3	21.2	22.3	21.8	21.6	21.3	21.3	21.6
	26	♀			4.1	6.6	8.3	10.6	14.5	15.9	17.4	18.6	20.2	20.7	22	21.1	21	21.7	20.8	21.6	24.2	22.9	22.5	24		26	♀			5.2	8.9	12.6	17	18.7	19.3	20	21.3	22.6	22.7	24.5	24.7	26.2	26.7	28.6	27.3	26.1	28.8	28.1	29.9
	27	♀			4.2	6.5	8.3	12.4	14.6	16	18.4	18.4	19.9	20.7	20.5	20.5	21.2	20.3	21.4	22	23.2	21.6	22.7	22.6		27	♀			5.1	9.3	11.9	16.9	18.2	18.7	20.2	20.7	21.2	22.5	22.5	23.5	23.4	25.8	24.2	25.2	25.9	26	26.7	26.8
	28	♀			4.2	6.4	9.1	12.4	17	18.8	18.9	19.4	19.9	20.7	20.9	21.1	21.2	21.8	22.7	22.2	24.1	22.4	23.2	25.2		28	♀			4.1	7.3	9.7	14.4	16.6	17.4	17.5	18.9	19.5	19.7	20.9	20.5	20.8	20.6	21.1	21.4	21.6	21.2	21.1	21.5
	29	♀			3.4	5.4	7.3	11.1	14.4	14.9	16.1	18.8	19.7	20.2	21.2	22.6	23.4	22.3	20.9	21.8	22.6	22.5	23.6	23.4		29	♀			3.7	5.7	7.4	10.9	15.7	16.7	16.3	17.5	18.6	20.1	21	20.9	21.5	22.2	22.5	22.7	23.1	23.3	23.5	25.7
	30	♀			3.9	5.5	8.2	13.5	15.6	16.2	18.6	18.9	19.3	19.8	21.1	21.6	21.6	22.3	23.2	22.8	23.8	22.6	23.8	24		30	♂	+		4.2	6.6	8.6	12.4	18.2	20.5	21.1	22.5	22.9	24.2	24.9	25.9	26.9	27.2	27.3	28	28.2	29	31	30
	31	♀			3.8	5.4	7.2	10.5	14.9	18	18.1	18.1	20.2	19.8	20.8	21	22.2	20.4	21.3	21.9	22.6	22.9	22.9	24		31	♂	+		4.5	6.7	8.8	12.3	16.4	19.8	20.4	21.9	22.8	23.5	24.1	25.6	26.2	26.1	26	26.2	26.6	26.7	27.6	27.9
	32	♀			5.2	6.4	7	12	16.1	18.8	19.2	21.2	22.5	23.3	24.4	24.2	25.1	26.5	26.8	25.7	26.1	26.4	25.3	27.5		32	♂	+		3.5	5.7	7.7	11.7	16.1	19.1	19.9	20.9	21.7	23.1	23.4	24.4	25.3	26	26.5	27.2	28	28.9	30	30.5
	33	♀			5.1	7.6	9.8	15.6	19.5	19.7	23.3	22.8	26	26.4	27.2	28.2	28.5	29.4	29.7	30.2	33.2	34.2	34.6	36.1		33	♂	+		4.5	6.8	8.8	13.8	19.8	22	22.5	23.9	23.8	25.5	24.9	23.8	24.5	24.4	24.9	24.8	25.5	25.2	26	25.9
	34	♀			5.4	8.5	11	13.1	18.7	20.2	22.1	22.3	25.4	25.7	27.4	28.7	27.5	29.9	30.8	31	35.2	32.1	32.6	34.5		34	♂	+		2.8	5.5	7.4	11.1	15.4	16.8	17.3	18.4	19.5	21.1	21.6	22.4	23	23.4	23.4	24	25.2	25.2	25	25
	35	♀			4.9	7.4	9.8	13.9	18	21.4	21.5	23.8	27.6	27.6	28.3	30.8	32.9	33.1	34.9	33.3	36.2	35.7	34.6	38		35	♂	+		3.4	6.5	8.2	15.2	18.1	20.5	21.8	23.2	24	25.6	26.4	27.4	28.8	28.1	28.2	28.9	29.3	29.5	29.9	28.9
	36	♂	+		5.6	10.4	12.8	20.7	22.5	25.2	26.9	28.9	30.6	30.3	28	24.5	21.9	20.1	18.8	17.3	16	dead				36	♂	+		3.1	6.1	7.9	12.8	16.7	19.2	19.7	21.7	22	23.3	23.7	25.1	25.4	27	26.8	27.6	26.2	26.9	28	28.7
	37	♂	+		6.6	10.8	12.9	15.7	20.6	23	23.2	25.1	26	25.4	22.6	20.9	20	18.3	16.1	dead						37	♂	+		4.3	7.5	10	12.8	19.5	20.1	20.7	22.2	22.7	24.4	25.5	26.2	27.7	28.8	29.7	29.1	30.5	30	30.9	31
	38	♂	+		6.1	10.5	14.1	19.7	24.7	26.9	26.8	29.9	32	31.3	29.4	26.1	24.2	22.8	17.7	16.9	14.4	dead				38	♂	+		3.3	6.5	8.3	13.5	19	21.1	22	23.6	23.7	24.8	25.3	25.9	26.2	27.6	27.9	28.9	28.8	28.4	29.7	30.3
	39	♂	+		3	4.7	6	10.8	16.3	19.3	20.8	21.1	21.4	22.5	19.4	18.4	17.2	15.9	14.5	13.5	dead					39	♂	+		5.2	8.3	8.8	15.6	20.9	22.8	23.7	25.5	25.5	27.5	28	29.3	30	31.2	31.5	32.7	33.3	33.3	33.3	34.2
	40	♂	+		4	6.2	9	13.4	17.2	20.8	21.8	22.8	25	23.3	21.8	21.8	19.9	17.5	15.8	14.4	12.1	dead				40	♂	+		3.9	7.1	10.3	15.4	19.3	20.8	21.2	23.2	23.9	25.4	25.4	25.7	26.9	27.2	28.2	29.3	30.1	30.8	31.6	33.6
	41	♂	+		4	6.5	7.8	13.1	19.1	23.4	22.6	24	24.5	25.5	24.3	22.1	21	20.3	18.3	17	15.1	13.8	dead			41	♂	+		3.7	6.5	8.5	13.2	17.1	19.6	20.8	22	22.6	23.6	24.4	24.9	25.7	26.4	26.5	27.6	28.4	28.5	27.9	28.8
	42	♂	+		4.3	6.5	9.4	15.5	20	27.3	23.9	24.6	25.5	25.5	23.5	22.2	21.4	19	16.8	15.6	dead					42	♂	+		4.3	8.8	12.3	18.9	22.8	24.4	25	26.2	27.4	27.9	28.5	29.3	30.2	30.8	31.9	33	33.7	33.8	34.8	35.2
	44	♂	+		3	4.7	6	11.6	15.2	18.7	17.3	19.6	19	19.4	18.8	16.4	16.1	14.2	13.9	dead						43	♂	+		5.5	9.2	12.7	19.3	22.6	23.8	24.9	26.2	27.5	28.5	29.8	30.9	32	32.7	33.9	34.7	35.4	33.5	37	37.5
	45	♂	+		3.3	5.2	6.7	10	17	20	20.5	21.4	22.2	21.4	19.7	18.6	18.5	dead								44	♂	+		5.4	8.9	12.1	17.8	21.8	23.4	24.4	26	26.9	29.1	29.4	31.4	31.8	33.4	33	33.7	35.2	35.4	36.5	35.8
	46	♂	+		4.3	5.4	5.3	9	15.1	18	17.3	18.5	19.3	19.1	19.2	18.6	16.9	14.5	13.6	13.2	12.3	dead				45	♂	+		4.4	6.8	8.1	11.7	16.3	20.2	21.7	23.7	24.5	26.7	26.5	27.6	28.1	29	29	29.2	30.8	30.3	31.4	30.8
	47	♂	+		4.9	7.4	8.6	15.1	21.5	21.7	20.9	22.8	24.2	25.2	25	22.8	21.5	19.2	17.6	14.2	dead					46	♂			4.3	7	9.2	12.6	19.2	21.2	21.8	22.6	23.2	23.6	24.5	25.8	26.6	27.2	27.5	28.8	28.8	29.7	31.2	31.3
	48	♂	+		5.6	8.1	10.7	17	22.5	24.5	24.3	26.4	26.9	27.4	26.1	22.6	22	dead								47	♂			4.4	6.9	8.7	11.3	17.4	20.5	21.4	22.4	23	24.2	24.4	25.4	26	26.7	26.9	27.2	27.2	27.6	28.8	29
	49	♂	+		5.5	8.6	11.5	19	23.2	26.3	25.8	27.3	27	27.6	25.7	22.8	21.8	17.8	16.3	dead						48	♂			4.7	7.3	9.7	12.9	18.5	20.7	20.9	22.4	23.4	24.2	25.4	26.5	26.8	27.2	27.6	28.4	29.2	29.5	30.5	30.3
	50	♂			6.2	10.7	14.1	21.6	23.1	25.5	25	29.1	30.6	31.8	31.9	31.5	32.4	34.9	34.7	36.8	36.6	37.3	38.7	39.2		49	♂			4.8	7.1	9.3	13.1	20.4	22.8	23.8	25.3	26.2	27.2	28	28.5	29.5	30	30..9	32.1	33.1	32.9	33.7	35
	51	♂			6.7	11.2	14	19.6	22.9	23.9	24.7	28.7	30.5	31	33	33.5	35.2	36.2	37	38.3	39.1	39.5	40.7	40.9		50	♂			5	7.8	10.6	15	20.6	21.9	21.7	23.5	23.8	24.8	25.4	25.9	26.4	27	27	27.4	28.3	28.2	28.9	29
	52	♂			6.5	11.9	14.5	19.8	22.3	25.8	26.2	30.4	32.9	33.2	34.7	34.9	36	37.2	38	38.9	40.2	40.4	41.5	42.5		51	♂			4.2	6.9	9.2	12.7	18.1	19.7	20.5	21.9	22.2	23.6	24.3	25.3	25.5	25.5	25.9	26.7	27.1	26.6	27.4	27.3
	53	♂			6.2	10.5	14.2	17.8	22.2	23.9	25	29.5	32.2	33	34.5	34.8	36	37.3	37.8	38.7	39.2	39.8	41.8	42.4		52	♂			4.5	6.5	8.3	11.6	18	20.2	21.5	22.9	23.5	24.5	24.9	26.1	26.3	26.9	27.8	28.4	29.4	29.1	30	30
	54	♂			5.9	9	10.9	15.5	21.6	22.2	27.2	30.1	31.6	32.5	34.3	33.5	34.9	36.3	36.4	38.8	38.6	39.3	40.1	41.2		53	♂			5	7.6	9.3	12.3	20.5	22.2	21.8	23.6	23.5	25	26.5	26.8	27.7	27.9	27.9	29	29.4	29.5	31.2	30.9
	55	♂			4.5	6.5	9	13.7	18.6	21	22.8	25.5	26.3	27.2	27.4	28.3	28.4	28.9	29.1	30.1	29.9	31.1	32	31.5		54	♂			5.2	7.6	10.7	14.3	19.2	21.1	21.2	22.8	23	24.6	25	25.3	26.2	26.3	26.7	27.5	28	27.7	28.6	28.6
	56	♂			4.5	6.8	9.6	13.7	18.2	22.4	23.3	24.1	25.3	25.8	27.9	27.5	28.6	27.8	29.3	29.4	29.4	30	31.3	30.5		55	♂			4	6.8	8.6	14.5	18.4	20.3	20.9	23.5	24	25.1	25.2	24.9	25.6	27	26.3	27.1	28.4	28.2	28.9	29.4
	57	♂			4.1	6.6	8.8	15.7	22.3	25.8	25.8	28.1	29.8	30.3	31.9	32.5	33.2	33.1	34.3	34.5	35.5	36	36.7	37.4		56	♂			4.2	7.6	9.9	14.4	19.4	22.1	22.9	24.7	25.7	26.7	27.7	28.5	29	30.1	31.2	29.7	30.4	30.7	31.8	32.3
	58	♂			4.7	6.3	7.2	13	16.6	20.9	18.8	21.9	23	24.6	26.5	26.9	27.1	28.3	28	28.7	30.2	30.4	31	31.3		57	♂			3.2	6.1	7.9	11.9	16.7	19.5	20.5	21.7	22.2	23.3	23.4	24.6	25.3	26	26.6	26.3	26.2	26.7	27.8	28.8
	59	♂			5.2	6.5	6.8	11.9	17.2	20.3	21.3	24.3	26.3	27	27.1	27.8	28.2	29.4	30.6	32.2	33.2	33.3	34.2	34.8		58	♂			4.4	7.7	9.9	15.8	20.5	22.1	23.1	24.8	25.6	26.6	27.4	27.8	29.1	29.1	29.8	30.5	31	31.4	30.2	33.9
																										59	♂			4.7	8.3	12	18.4	22	23.4	23.2	24.7	25.2	26.7	27.6	27.9	29.4	30.4	31.6	32	32.9	33	34.6	35.2
																										60	♂			4.8	7.3	9.3	15.3	19.1	20.5	20.7	22	22.4	23.2	24	24.5	25.2	25.8	26.4	26.6	26.4	27.6	27.8	27.4
																										61	♂			4.7	8.4	11.4	17.5	21.5	22.4	22.5	23.4	24.2	25.4	26.1	26.1	27.1	28	27.9	29.3	30	29.7	30.3	31.6
																										62	♂			5.5	8.8	12.8	19.5	24.1	24.9	25.8	27	27.4	28.5	29.7	30.3	31.1	31.4	31.6	31.8	32.7	33.3	33.8	34
																										63	♂			5	8.4	11.4	17.1	21.4	22.4	23.4	24.3	25.1	25.9	27.3	26.9	26.6	27.4	27.7	29.6	29.2	30	30.2	30.3
																										64	♂			5.5	8.8	12.1	18.3	22.1	23.8	24.8	26.1	27.2	28.2	29.1	29.3	29.7	30.6	31.4	32.6	33.2	32.9	33.8	34.3
																										65	♂			5.4	8.4	11.8	18.1	22	24.2	24.6	26.3	27.2	28.6	29.3	29.9	31.2	31.6	32.9	33.6	34.8	35.3	25.8	37.2
